# Supplementary material for: Limited Biomarker Potential for IgG Autoantibodies Reactive to Linear Epitopes in Systemic Lupus Erythematosus or Spondyloarthropathy
Source: Antibodies (Basel). 2024 Oct 12;13(4):87. doi: 10.3390/antib13040087 (PMC11503330; doi:10.3390/antib13040087)
Supplement: Supplementary file 1 [file antibodies-13-00087-s001.zip]

Archive with 1 entries (1 files):
- antibodies-3190849-supplementary.xlsx
