# Supplementary material for: Limited Biomarker Potential for IgG Autoantibodies Reactive to Linear Epitopes in Systemic Lupus Erythematosus or Spondyloarthropathy
Source: Antibodies (Basel). 2024 Oct 12;13(4):87. doi: 10.3390/antib13040087 (PMC11503330; doi:10.3390/antib13040087)
Supplement: Supplementary file 1 [file antibodies-13-00087-s001.zip › antibodies-3190849-supplementary.xlsx]

## Sheet: Array-ELISA values
Diagnosis	Q9Y468-515 (arr)	Q9Y468-515 (OD)	Q96GP6-327 (Arr)	Q96GP6-327 (OD)	O75037-125 (Arr)	O75037-125 (OD)	Q96GP6-845(Arr)	Q96GP6-845(OD)	Q9BWU1-35(Arr)	Q9BWU1-35(OD)	Q13330-195(Arr)	Q13330-195(OD)	Q9NUL5-255(Arr)	Q9NUL5-255(OD)	Q9Y3Y4-315(Arr)	Q9Y3Y4-315(OD)
Mild lupus	95	0.05	97.1	0.016	89.69	0.011	62.47	0.001	6067.06	0.236	163.18	0.001	181.11	0.00533333	67.33	0.000666667
Mild lupus	3278	0.001	14030.9	0.531	102.73	0.005	110.57	0.001	509.77	0.118	197.6	0.00716667	101.22	0.0076	88.52	0.0208667
Mild lupus	274	0.01	569.08	0.03	456.1	0.048	83.51	0.007	463.17	0.031	393.96	0.00715	103.61	0.000666667	148.23	0.0264667
Mild lupus	16815	0.62	554.01	0.042	252.22	0.018	921.69	0.576	757.56	0.245	95.22	0.1358	184.64	0.4516	84.94	0.31
Mild lupus	198	0.004	88.26	0.147	62.6	0.005	1070.26	0.747	73.19	0.118	91.5	0.0225	94.5	0.00723333	109.91	0.0382
Mild lupus	619	0.011	79.71	0.361	92.83	0.049	207.89	0.015	312.26	0.094	159.91	0.0311	107.95	0.00976667	157.99	0.0336667
Mild lupus	1444	0.001	252.8	0.042	1812.82	0.034	717.96	0.004	740.3	0.108	204.33	0.02035	163.13	0.0032	224.59	0.1351
Mild lupus	229	0.001	207.5	0.216	54.78	0.006	55.02	0.004	59.65	0.041	141.96	0.0007	103.29	0.00903333	120.58	0.0162667
Severe lupus	207	0.489	113.26	0.017	51.29	0.106	92.68	0.08	122.3	0.2	201.52	0.001	56.08	0.00193333	63.72	0.0147
Severe lupus	90	0.001	55.7	0.002	1253.37	0.196	54.67	0.003	70.23	0.298	66.48	0.0367	291.74	0.07365	79.74	0.0217667
Severe lupus	650	0.008	8291.05	0.071	10355.5	0.445	1132.1	0.058	10312.9	0.053	139.42	0.0198	111.63	0.0321	126.8	0.0704667
Severe lupus	125	0.001	66.7	0.034	80.41	0.001	71.72	0.008	74.65	0.079	340.94	0.0171	104.44	0.0115667	86.07	0.0217667
Severe lupus	172	0.035	1826.6	0.081	96.76	0.008	31339.1	0.845	224.82	0.067	181.63	0.0148	140.03	0.0187667	135.85	0.0402
Severe lupus	1131	0.028	222.64	0.009	111.21	0.028	122.66	0.083	219.08	0.162	108.13	0.03155	515	0.0547667	100.39	0.104767
Severe lupus	83	0.001	1456.2	0.03	89.77	0.016	154.79	0.001	131.42	0.129	117.33	0.00163333	108.65	0.0292667	108.45	0.0345667
Severe lupus	473	0.016	98.16	0.013	177.53	0.059	615.13	0.445	164.37	0.186	145.8	0.00516667	106.13	0.00536667	105.41	0.0333667
AS	130	0.001	101	0.009	175	0.007	105	0.001	120	0.245	147.56	0.070425	180.15	0.02	8978.77	0.262833
AS	188	0.041	147	0.001	104	0.007	96	0.001	258	0.123	1412.82	0.148567	403.24	0.0224667	1392.55	0.122
AS	92	0.001	107	0.217	71	0.003	53	0.001	51	0.019	126.96	0.00523333	1669.17	0.124	245.44	0.0997667
AS	130	0.001	93	0.025	72	0.033	76	0.003	100	0.028	1493.12	0.0006	119.8	0.001	167.28	0.00916667
AS	92	0.004	73	0.021	74	0.001	130	0.036	138	0.25	7154.41	0.9155	85.62	0.0057	127.71	0.0896
AS	174	0.001	84	0.018	56	0.007	113	0.003	107	0.33	182.31	0.00403333	3535.46	0.00893333	83.45	0.0354667
AS	201	0.012	114	0.061	139	0.012	103	0.463	84	0.047	930.43	0.0226667	1072.8	0.0208	258.82	0.0508333
AS	108	0.001	75	0.012	99	0.054	62	0.001	133	0.069	670.51	0.000666667	1888.69	0.1938	632.51	0.000666667
pSS SSA-	149	0.003	71	0.015	67	0.006	94	0.045	99	0.046	240.13	0.00146667	109.77	0.00106667	155.64	0.009
pSS SSA-	83	0.001	73	0.005	68	0.003	109	0.054	65	0.033	105	0.001	79.83	0.000666667	72.1	0.0007
pSS SSA-	66	0.001	92	0.007	51	0.01	61	0.001	67	0.036	112.5	0.0026	55.48	0.000666667	54.32	0.00583333
pSS SSA-	173	0.001	108	0.063	52	0.009	71	0.001	72	0.105	586.25	0.10535	85.83	0.0158	128.83	0.0117667
pSS SSA-	51	0.001	131	0.001	76	0.004	95	0.001	184	0.098	234.1	0.0119667	69.44	0.0126333	62.07	0.0659
pSS SSA-	81	0.001	66	0.001	72	0.001	150	0.014	59	0.316	86.96	0.0141667	165.52	0.3802	210.16	0.516367
pSS SSA-	119	0.001	71	0.001	81	0.001	59	0.006	66	0.023	75.6	0.0227	140	0.0195333	74.54	0.0528667
pSS SSA-	87	0.001	68	0.005	38	0.007	46	0.001	88	0.08	52.61	0.0821333	150.76	0.0121667	41.97	0.00856667
pSS SSA+	262	0.003	580	0.003	70	0.003	104	0.001	80	0.01	69.13	0.04965	158.37	0.06315	281.75	0.26125
pSS SSA+	102	0.001	93	0.008	103	0.005	87	0.007	83	0.053	306.02	0.4599	157.33	0.0123333	122.47	0.00903333
pSS SSA+	83	0.001	177	0.073	49	0.006	62	0.424	83	0.062	65.76	0.00883333	88.9	0.00443333	126.07	0.00266667
pSS SSA+	55	0.001	58	0.002	129	0.565	65	0.024	55	0.015	56.47	0.0033	54.09	0.000666667	56.79	0.000666667
pSS SSA+	79	0.001	254	0.007	90	0.01	116	0.027	199	0.137	69.96	0.000666667	85.96	0.000666667	175.55	0.000666667
pSS SSA+	157	0.006	110	0.005	69	0.013	84	0.137	94	0.048	106.93	0.00983333	138.45	0.00863333	208.41	0.00766667
pSS SSA+	119	0.002	77	0.053	42	0.001	62	0.075	78	0.048	83.54	0.01885	148.58	0.00613333	75.69	0.00903333
pSS SSA+	85	0.001	79	0.033	102	0.037	116	0.002	84	0.021	83.11	0.00753333	188.86	0.0280667	160.74	0.0174
Sero- RA	209	0.001	136	0.098	172	0.01	90	0.011	216	0.041	293.9	0.00613333	382.59	0.0005	717.32	0.0267333
Sero- RA	382	0.001	105	0.028	82	0.024	65	0.001	142	0.462	142.63	0.0137667	199.36	0.00933333	69.69	0.00805
Sero- RA	83	0.001	125	0.001	148	0.005	124	0.001	103	0.053	314.11	0.3445	135.71	0.000666667	106.68	0.000666667
Sero- RA	80	0.001	77	0.043	65	0.013	74	0.001	77	0.041	100.14	0.00215	93	0.00513333	147.82	0.119267
Sero- RA	174	0.001	64	0.01	116	0.005	91	0.013	106	0.043	224.03	0.0286	487.28	0.44125	155.92	0.08345
Sero- RA	88	0.001	158	0.053	100	0.076	325	0.083	404	0.409	200.56	0.10685	142.28	0.0033	89.24	0.0150333
Sero- RA	61	0.001	74	0.006	62	0.008	54	0.001	55	0.024	65.15	0.00436667	84.94	0.0130667	75.13	0.0498
Sero- RA	116	0.049	84	0.099	45	0.001	49	0.001	51	0.024	59.39	0.00705	40.81	0.0064	116.95	0.0267333
Sero+RA	145	0.01	105	0.074	94	0.001	63	0.002	95	0.044	96.12	0.0197	80.05	0.009	130.5	0.05805
Sero+RA	109	0.007	67	0.014	61	0.005	54	0.001	128	0.194	169.08	0.0548	69.62	0.0194	115.99	0.0221333
Sero+RA	90	0.001	139	0.017	180	0.165	169	0.919	353	0.037	104.94	0.039	106.52	0.0012	144.2	0.0172
Sero+RA	163	0.001	74	0.008	42	0.007	42	0.001	52	0.045	106.48	0.000666667	74.49	0.09765	81.53	0.000666667
Sero+RA	88	0.014	233	0.702	68	0.023	74	0.002	70	0.19	244.13	0.0005	100.24	0.0091	75.74	0.000666667
Sero+RA	249	0.014	103	0.067	101	0.045	97	0.249	70	0.079	366.59	0.1122	100.34	0.07105	101.83	0.0846
Sero+RA	93	0.004	70	0.053	47	0.005	65	0.005	52	0.028	81.96	0.0119667	72.1	0.0037	143.81	0.0221333
Sero+RA	244	0.009	548	0.014	99	0.023	57	0.045	64	0.039	147.92	0.0093	153.17	0.0125667	284.23	0.0051
Control	110	0.001	77	0.001	73	0.007	66	0.074	94	0.166	91.45	0.0089	76.55	0.00413333	76.3	0.0101333
Control	119	0.006	79	0.009	83	0.004	59	0.001	50	0.055	349.1	0.0184333	108.3	0.0132667	77.44	0.0222667
Control	506	0.001	75	0.029	51	0.017	47	0.016	61	0.038	283.63	0.0636	76.73	0.000666667	94.12	0.00693333
Control	99	0.001	122	0.127	95	0.091	101	0.011	90	0.076	128.19	0.12545	232.89	0.0112333	175.42	0.00173333
Control	602	0.036	86	0.013	79	0.001	107	0.002	81	0.02	56.41	0.00266667	77.8	0.00476667	105.48	0.004
Control	57	0.001	203	0.094	56	0.006	71	0.005	80	0.017	62.45	0.0758667	78.17	0.00403333	67.87	0.0216333
Control	53	0.001	52	0.008	50	0.003	39	0.001	34	0.017	480.74	0.0044	52.57	0.1908	69.21	0.06775
Control	72	0.002	58	0.002	75	0.013	72	0.001	64	0.047	68.4	0.0038	94.56	0.0021	103.55	0.0660667
Control	160	0.001	93	0.081	55	0.015	66	0.015	64	0.044	55.67	0.00183333	76.35	0.00756667	92.1	0.0368
Control	140	0.048	68	0.001	67	0.002	66	0.002	71	0.016	68.35	0.00566667	96.84	0.0104	97.87	0.106733
Control	85	0.001	71	0.018	73	0.032	60	0.001	53	0.014	73.25	0.001	146.31	0.000666667	81.61	0.0016
Control	121	0.001	61	0.074	55	0.001	54	0.001	69	0.07	277.59	0.0108667	63.18	0.0037	87.99	0.0222667
Control	67	0.001	81	0.007	49	0.005	68	0.005	96	0.054	51.97	0.00373333	54.83	0.00333333	96.97	0.0174
Control	133	0.171	115	0.018	121	0.017	118	0.058	130	0.063	111.36	0.00316667	105.96	0.00983333	98.73	0.0277
Control	110	0.001	80	0.009	66	0.003	74	0.008	69	0.023	94.34	0.0105667	143.93	0.0193667	105.02	0.04315
Control	67	0.002	79	0.199	67	0.002	53	0.001	78	0.121	125.91	0.00203333	136.05	0.0026	106.29	0.00173333
